# Supplementary material for: Fluorescence lateral flow competitive protein binding assay for the assessment of serum folate concentrations
Source: PLoS One. 2019 Jun 5;14(6):e0217403. doi: 10.1371/journal.pone.0217403 (PMC6550397; doi:10.1371/journal.pone.0217403)
Supplement: S1 Dataset — Raw data from lateral flow assays. (ZIP) [file pone.0217403.s001.zip]

Archive with 2 entries (2 files):
- Figure 2 data - final results folate in serum.xlsx
- Figure 4 Raw Data - no heat and traditional LFA results.xlsx
