# Supplementary material for: Fluorescence lateral flow competitive protein binding assay for the assessment of serum folate concentrations
Source: PLoS One. 2019 Jun 5;14(6):e0217403. doi: 10.1371/journal.pone.0217403 (PMC6550397; doi:10.1371/journal.pone.0217403)
Supplement: S1 Dataset — Raw data from lateral flow assays. (ZIP) [file pone.0217403.s001.zip › Figure 2 data - final results folate in serum.xlsx]

## Sheet: Sheet1
index	Test Line Intensity	Control Line Intensity	TC ratio	Folate Concentration (ng/ml)	n
0	14.2469	87.3437	0.163114	3	1
1	9.4418	91.4293	0.103269	3	2
2	10.4337	77.3075	0.134964	3	3
3	9.20143	74.8482	0.122935	4.6	1
4	7.12799	78.8276	0.090425	4.6	2
5	9.49466	74.3142	0.127764	4.6	3
6	16.8214	87.976	0.191205	2.9	1
7	17.6393	89.1847	0.197784	2.9	2
8	14.3831	82.2283	0.174917	2.9	3
9	12.3209	79.7038	0.154583	3.4	1
10	7.56111	78.7382	0.0960285	3.4	2
11	9.36693	76.1516	0.123004	3.4	3
12	10.6208	90.0756	0.11791	3.7	1
13	9.17822	79.7711	0.115057	3.7	2
14	7.84319	85.1027	0.0921615	3.7	3
15	11.926	83.238	0.143275	4.1	1
16	12.6817	79.7068	0.159104	4.1	2
17	11.2221	89.418	0.125501	4.1	3
18	12.2639	81.6436	0.150212	4.2	1
19	10.1617	80.0421	0.126954	4.2	2
20	10.1357	82.6274	0.122667	4.2	3
21	5.67539	87.8087	0.0646336	6.5	1
22	5.36969	83.686	0.0641648	6.5	2
23	4.72722	73.1259	0.0646449	6.5	3
24	14.3123	85.2724	0.167842	4.5	1
25	9.09004	90.4229	0.100528	4.5	2
26	10.4102	87.6796	0.118729	4.5	3
27	9.51054	74.1955	0.128182	5	1
28	8.40451	77.9164	0.107866	5	2
29	7.41969	91.2748	0.0812896	5	3
30	9.03985	86.6047	0.104381	9.6	1
31	11.3705	87.4645	0.130002	9.6	2
32	9.87523	98.9957	0.0997541	9.6	3
33	6.34294	89.5593	0.0708239	10.5	1
34	2.6625	87.4242	0.030455	10.5	2
35	2.89751	82.3601	0.0351809	10.5	3
36	17.381	91.4938	0.189969	3.2	1
37	20.4261	91.3416	0.223623	3.2	2
38	15.9607	83.5936	0.190932	3.2	3
39	14.4079	71.0459	0.202797	3.3	1
40	25.1273	78.3816	0.320577	3.3	2
41	15.3399	77.3026	0.19844	3.3	3
42	4.36005	92.3833	0.0471953	7.8	1
43	5.11093	83.0581	0.0615344	7.8	2
44	4.50613	78.2608	0.0575784	7.8	3
45	2.67379	81.6439	0.0327495	7.6	1
46	3.78088	89.5622	0.0422151	7.6	2
47	6.78132	86.8962	0.0780393	7.6	3
48	13.6774	85.3082	0.16033	3.8	1
49	12.208	79.4973	0.153564	3.8	2
50	10.1692	83.6799	0.121524	3.8	3
51	13.5595	84.6242	0.160231	4.9	1
52	12.4391	79.7811	0.155916	4.9	2
53	11.2086	84.1878	0.133139	4.9	3
54	0	83.8703	0	19.7	1
55	0	79.738	0	19.7	2
56	0	79.2055	0	19.7	3
57	0	83.3656	0	19.1	1
58	0	82.7745	0	19.1	2
59	0	84.9552	0	19.1	3
60	16.7318	92.6293	0.180632	3.8	1
61	17.4695	80.1029	0.218088	3.8	2
62	13.2087	88.5816	0.149113	3.8	3
63	0	85.8623	0	15.6	1
64	0	78.5776	0	15.6	2
65	0	78.1876	0	15.6	3
66	1.79303	86.5123	0.0207258	15.9	1
67	0	86.5564	0	15.9	2
68	0	91.2763	0	15.9	3
69	0	91.8486	0	14.2	1
70	2.32517	96.0809	0.0242001	14.2	2
71	0	86.6835	0	14.2	3
