# Supplementary material for: Fluorescence lateral flow competitive protein binding assay for the assessment of serum folate concentrations
Source: PLoS One. 2019 Jun 5;14(6):e0217403. doi: 10.1371/journal.pone.0217403 (PMC6550397; doi:10.1371/journal.pone.0217403)
Supplement: S1 Dataset — Raw data from lateral flow assays. (ZIP) [file pone.0217403.s001.zip › Figure 4 Raw Data - no heat and traditional LFA results.xlsx]

## Sheet: Sheet1
Samples Run with Traditional LFA Format
index	Test Line Intensity	Control Line Intensity	TC ratio	Folate Concentration (ng/ml)	n
0	14.5102	50.8483	0.285363	4.1	1
1	9.65771	74.5604	0.129529	4.1	2
2	10.3547	69.2528	0.14952	4.1	3
3	8.89576	82.9833	0.107199	6.5	1
4	27.1463	66.9043	0.405749	6.5	2
5	12.3667	62.7436	0.197098	6.5	3
6	21.6281	54.1905	0.399112	5	1
7	17.822	76.3491	0.233427	5	2
8	27.3953	55.0286	0.497838	5	3
9	5.81822	73.3748	0.0792945	10.5	1
10	8.29812	74.5999	0.111235	10.5	2
11	3.54927	70.7861	0.0501407	10.5	3
12	14.7952	63.3346	0.233605	3.2	1
13	14.5518	82.8216	0.175701	3.2	2
14	17.2922	75.0167	0.230511	3.2	3
15	14.6259	65.2275	0.224228	3.3	1
16	12.5448	72.3225	0.173456	3.3	2
17	13.1246	69.8145	0.187992	3.3	3
Samples Run with No Heat and our LFA format
index	Test Line Intensity	Control Line Intensity	TC ratio	Folate Concentration (ng/ml)	n
0	44.4283	80.4889	0.55198	4.1	1
1	57.263	88.4247	0.647591	4.1	2
2	43.3513	100.778	0.430168	4.1	3
3	45.12	84.1129	0.536423	6.5	1
4	32.837	113.16	0.290183	6.5	2
5	39.2505	103.484	0.379292	6.5	3
6	38.2144	115.192	0.331744	5	1
7	26.2292	111.588	0.235055	5	2
8	32.9598	106.689	0.308935	5	3
9	11.4452	121.957	0.093846	10.5	1
10	10.5321	127.527	0.0825871	10.5	2
11	12.8125	125.693	0.101935	10.5	3
12	23.7633	96.7485	0.245619	3.2	1
13	15.3228	93.0945	0.164594	3.2	2
14	32.1592	105.484	0.304872	3.2	3
15	19.0696	102.259	0.186484	3.3	1
16	29.6359	96.5845	0.306839	3.3	2
17	25.5551	96.5148	0.264779	3.3	3
